# Supplementary material for: Bee Community of Commercial Potato Fields in Michigan and Bombus impatiens Visitation to Neonicotinoid-Treated Potato Plants
Source: Insects. 2017 Mar 9;8(1):30. doi: 10.3390/insects8010030 (PMC5371958; doi:10.3390/insects8010030)
Supplement: Supplementary file 1 [file insects-08-00030-s001.zip]

Archive with 1 entries (1 files):
- insects-08-00030-supplementary.xlsx
