# Supplementary material for: Bee Community of Commercial Potato Fields in Michigan and Bombus impatiens Visitation to Neonicotinoid-Treated Potato Plants
Source: Insects. 2017 Mar 9;8(1):30. doi: 10.3390/insects8010030 (PMC5371958; doi:10.3390/insects8010030)
Supplement: Supplementary file 1 [file insects-08-00030-s001.zip › insects-08-00030-supplementary.xlsx]

## Sheet: Table S1
Table S1. Dates of field planting and insecticide application for potato field sites used in bee community surveys.
Site ID	Planting date	Date of application	Active ingredient	Brand name	Application rate (L/ha, *kg/ha)	Amount active ingredient (g/L, *%)
1	4/28-29/2016	2016-07-06	cyfluthrin	Tombstone	0.116959	239.6
		2016-07-20	cyfluthrin	Tombstone	0.116959	239.6
2	4/28-29/2016	2016-06-29	novaluron	Rimon	0.657895	99.434
		2016-06-29	phosmet	Imidan	1.46*	70*
		2016-07-06	cyfluthrin	Tombstone	0.116959	239.6
		2016-07-06	abamectin	Borrada	1.16959	17.97
		2016-07-20	cyfluthrin	Tombstone	0.116959	239.6
3	2016-04-25	2016-07-06	abamectin	Agri-Mek SC	0.255848	83.86
		2016-07-06	beta-cyfluthrin	Baythroid	0.116959	119.8
4	2016-04-23	2016-06-24	abamectin	Borrada	1.16959	17.97
		2016-07-23	lambda cyhalothrin	Paradigm	0.219298	119.8
5	2016-04-30	2016-06-29	novaluron	Rimon	0.657895	99.434
		2016-06-29	phosmet	Imidan	1.46*	70*
		2016-07-16	abamectin	Borrada	1.16959	17.97
		2016-07-16	cyfluthrin	Tombstone	0.116959	239.6
		2016-07-20	cyfluthrin	Tombstone	0.116959	239.6
6	2016-05-20	2016-07-06	abamectin	Agri-Mek SC	0.255848	83.86
		2016-07-16	beta-cyfluthrin	Baythroid	0.116959	119.8
		2016-07-27	beta-cyfluthrin	Baythroid	0.116959	119.8
7	2016-05-04	2016-08-17	beta-cyfluthrin	Baythroid	0.116959	119.8
		2016-08-23	beta-cyfluthrin	Baythroid	0.116959	119.8
		2016-08-30	beta-cyfluthrin	Baythroid	0.116959	119.8
8	2016-05-24	2016-07-09	lambda cyhalothrin	Paradigm	0.219298	119.8
9	2016-05-22	2016-07-28	beta-cyfluthrin	Baythroid	0.116959	119.8
		2016-08-10	beta-cyfluthrin	Baythroid	0.116959	119.8
		2016-08-17	beta-cyfluthrin	Baythroid	0.116959	119.8
10	2016-06-02	2016-07-27	lambda cyhalothrin	Paradigm	0.219298	119.8
		2016-08-25	lambda cyhalothrin	Paradigm	0.219298	119.8
11	2016-06-01	2016-07-25	lambda cyhalothrin	Paradigm	0.219298	119.8
		2016-08-15	lambda cyhalothrin	Paradigm	0.219298	119.8
12	2016-05-21	2016-07-09	lambda cyhalothrin	Paradigm	0.219298	119.8

## Sheet: Table S2
Table S2. The total number of bees by genus caught in traps placed inside (10 or 30m from field edge), at the field edge, or in the border vegetation of commercial potato fields in Michigan in 2016.
Genus Name	border	field edge	10m in field	30m in field	Total
Agapostemon	6	4	1	0	11
Andrena	0	0	0	1	1
Anthophora	6	3	0	0	9
Apis	6	3	6	9	24
Augochlora	2	1	1	0	4
Augochlorella	2	0	0	0	2
Bombus	3	9	5	5	22
Ceratina	1	0	0	0	1
Eucera	2	0	3	0	5
Halictus	4	4	3	0	11
Hylaeus	2	0	1	1	4
Lasioglossum	204	198	82	66	551
Megachile	1	0	1	0	2
Melissodes	9	7	13	13	42
Peponapis	20	15	13	16	64
Sphecodes	0	1	2	0	3
Total	268	245	131	111	756

## Sheet: Table S3
Table S3. The total number of bees by genus caught in different types of traps in commercial potato fields in Michigan in 2016.
Genus Name	blue vane	blue bowl	white bowl	yellow bowl	Total
Agapostemon	9	1	1	0	11
Andrena	0	0	1	0	1
Anthophora	9	0	0	0	9
Apis	12	6	2	4	24
Augochlora	2	0	1	1	4
Augochlorella	0	0	0	2	2
Bombus	18	1	2	1	22
Ceratina	1	0	0	0	1
Eucera	4	0	0	1	5
Halictus	5	1	2	3	11
Hylaeus	0	0	2	2	4
Lasioglossum	269	89	104	89	551
Megachile	2	0	0	0	2
Melissodes	36	5	0	1	42
Peponapis	64	0	0	0	64
Sphecodes	0	0	2	1	3
Total	431	103	116	105	756

## Sheet: Table S4
Table S4. Ordination scores of species captured across collection sites, trap types, and trap locations. Values correspond to Figure 4.
Species NMDS1 NMDS2 r2 P
Agapostemon texanus -0.16061 0.98702 0.3131 0.071 .
Agapostemon virescens -0.47446 0.88028 0.1930 0.248
Andrena miserabilis 0.91851 0.39541 0.2925 0.075 .
Anthophora abrupta -0.28587 0.95827 0.0927 0.682
Anthophora bomboides -0.38498 0.92292 0.2224 0.167
Anthophora terminalis -0.44364 0.89620 0.1605 0.346
Apis mellifera -0.15064 0.98859 0.4723 0.008 **
Augochlora pura -0.18004 0.98366 0.1138 0.433
Augochlorella aurata -0.90433 -0.42684 0.0095 1.000
Bombus auricomus -0.47076 0.88226 0.1181 0.557
Bombus bimaculatus -0.33332 0.94281 0.2639 0.098 .
Bombus fervidus 0.30090 0.95366 0.5991 0.004 **
Bombus griseocollis -0.38498 0.92292 0.2224 0.167
Bombus impatiens -0.09131 0.99582 0.1272 0.387
Bombus perplexus -0.07809 0.99695 0.2165 0.164
Bombus ternarius 0.78219 -0.62304 0.1323 0.435
Ceratina mikmaqi -0.47076 0.88226 0.1181 0.557
Eucera hamata -0.20542 0.97867 0.2847 0.072 .
Halictus confusus 0.54668 -0.83734 0.3391 0.073 .
Halictus ligatus -0.46067 0.88757 0.1042 0.495
Halictus rubicundus -0.95244 0.30473 0.0796 0.808
Hylaeus affinis 0.24959 -0.96835 0.1421 0.376
Hylaeus mesillae 0.91851 0.39541 0.2925 0.075 .
Lasioglossum.albipenne 0.73664 0.67629 0.1027 0.566
Lasioglossum.anomalum -0.81014 0.58623 0.1598 0.345
Lasioglossum.bruneri -0.37772 -0.92592 0.3752 0.051 .
Lasioglossum.cinctipes 0.99948 -0.03211 0.1912 0.303
Lasioglossum.coeruleum -0.49640 0.86809 0.1196 0.509
Lasioglossum coriaceum -0.53501 0.84484 0.1515 0.315
Lasioglossum cressonii -0.98173 -0.19029 0.1809 0.304
Lasioglossum ellisiae 0.64124 -0.76734 0.0468 0.793
Lasioglossum heterognathum -0.16160 -0.98686 0.3174 0.085 .
Lasioglossum illinoense -0.87986 0.47523 0.1595 0.318
Lasioglossum imitatum 0.75247 -0.65863 0.3869 0.029 *
Lasioglossum laevissimum 0.78113 0.62437 0.0115 0.934
Lasioglossum leucocomum -0.59802 0.80148 0.2251 0.175
Lasioglossum leucozonium -0.38175 0.92426 0.2586 0.130
Lasioglossum lineatulum 0.70909 -0.70512 0.7562 0.001 ***
Lasioglossum macoupinense -0.87203 -0.48945 0.0550 0.883
Lasioglossum oceanicum -0.99135 -0.13128 0.3827 0.044 *
Lasioglossum paraforbesii 0.96905 0.24688 0.1122 0.466
Lasioglossum pectorale -0.87063 0.49195 0.2497 0.156
Lasioglossum perpunctatum 0.53406 0.84545 0.5061 0.014 *
Lasioglossum pilosum -0.43989 0.89805 0.1774 0.259
Lasioglossum smilacinae -0.14930 -0.98879 0.0940 0.511
Lasioglossum versatum -0.81294 0.58235 0.3475 0.042 *
Lasioglossum zephyrum 0.30682 -0.95177 0.2023 0.258
Lasioglossum zonulum -0.38201 0.92416 0.3399 0.033 *
Megachile latimanus -0.24722 0.96896 0.3332 0.061 .
Melissodes agilis -0.17884 0.98388 0.5071 0.006 **
Melissodes bimaculatus -0.04364 0.99905 0.4342 0.002 **
Melissodes communis -0.26469 0.96433 0.2506 0.153
Melissodes desponsus -0.28931 0.95724 0.2518 0.097 .
Melissodes subillatus -0.16061 0.98702 0.3131 0.071 .
Peponapis pruinosa -0.13386 0.99100 0.6242 0.003 **
Sphecodes carolinus 0.31093 -0.95043 0.0861 0.758
Sphecodes cressonii 0.31093 -0.95043 0.0861 0.758
Sphecodes mandibularis -0.22018 -0.97546 0.0954 0.615
---

## Sheet: Figure S1
Figure S1. Seasonal average temperatures, rainfall, and snowfall recorded from in 2016 at Gratiot Community Airport, Alma, MI, latitude: 43.326625, longitude: -84.688947, approximately 20 km from potato field sites. Figures obtained from https://www.wunderground.com/NORMS/DisplayNORMS.asp?AirportCode=KAMN&SafeCityName=KAMN&StateCode=MI&Units=none&MR=1, © The Weather Company, LLC. Accessed 2/6/201…
